# Supplementary material for: How Middle and High School Students Wear Their Face Masks in Classrooms and School Buildings
Source: Healthcare (Basel). 2022 Aug 28;10(9):1641. doi: 10.3390/healthcare10091641 (PMC9498795; doi:10.3390/healthcare10091641)
Supplement: Supplementary file 1 [file healthcare-10-01641-s001.zip]

Archive with 1 entries (1 files):
- healthcare-1874958-supplementary.pdf
